# Supplementary material for: Quantitative evaluation of protective antibody response induced by hepatitis E vaccine in humans
Source: Nat Commun. 2020 Aug 7;11:3971. doi: 10.1038/s41467-020-17737-w (PMC7414844; doi:10.1038/s41467-020-17737-w)
Supplement: Supplementary file 4 — Source Data [file 41467_2020_17737_MOESM4_ESM.xlsx]

## Sheet: Fig. 1b
	Donor 1			Donor 2			Donor 3			Donor 4
-1	0.0385	0.0385	0.0385	0.0385	0.0385	0.0385	0.0385	0.0385	0.0385	0.0385	0.0385	0.0385
7	0.0385	0.0385	0.0385	0.0385	0.0385	0.0385	0.0385	0.0385	0.0385	0.0385	0.0385	0.0385
30	0.7935	0.59349	0.4795	1.03115	0.832	0.7928	0.190122	0.173081	0.145066	0.727	0.48014	0.3964
37	0.611743	0.55064	0.589436	1.58903	1.6864	1.5826	0.491843	0.570333	0.543707	0.666938	0.620873	0.640183
62	2.60255	1.84597	1.56935	3.30478	3.03935	2.99335	3.50973	3.89066	4.01168	1.84434	1.50321	1.34359
91	1.58772	1.46438	1.58055	2.84313	2.63642	2.03659	8.55472	7.95253	6.4965	1.19124	1.1122	0.778742
125	5.20778	5.25661	4.70636	7.23675	6.84997	6.3224	6.54115	4.60618	3.46423	3.60561	3.13861	2.81802
155	1.48549	1.6419	1.6691	1.58637	1.7187	1.7842				0.9092	0.93551	0.9616
177	1.67746	1.67315	1.57537	1.6848	1.97674	1.755	4.28002	3.83805	3.53842	0.998904	0.996137	0.999
190	3.05771	3.11284	2.67495	2.47033	2.27633	2.31503	5.13578	5.81661	5.06701	1.10184	0.96252	1.03
221	8.21358	9.55	10.973	7.8195	8.99074	10.6355	11.3138	11.59	10.3492	2.35096	2.82382	3.11016
247	9.55659	10.5951	10.6618	11.5416	12.0342	11.556	7.10186	8.8072	9.57857	4.86029	4.4875	4.50403
376	1.64205	1.63733	1.4322	2.65842	2.70718	2.49916	5.83232	5.01392	5.55875	1.55644	1.52511	1.36897

## Sheet: Fig. 1c
	Donor 1		Donor 2		Donor 3		Donor 4
-1
7
30	2.352	12.6812	10.9694	5.59532	13.15	14.6728	18.8034	14.6497
37	9.375	13.1579	22.2809	27.8555	12.381	25.3012	28.0116	29.4985
62	15.275	22.1519	40.7557	37.5559	20.1062	19.5402	27.4936	36.3905
91	27.2586	27.707	41.3567	41.573	36.6803	30.7692	38.4328	39.604
125	46.7026	49.7997	47.1841	52.0982	45.9627	41	39.483	45.2244
155	52.0422	55.3794	57.6831	58.0237	47.6371	50	47.5771	48.5839
177	42.0074	54.4936	52.5168	51.1202	56.7053	51.281	54.9425	48.3539
190	51.125	66.0969	63.9896	56.3253	59.1111	50.2513	56.1818	51.9894
221	64.7321	73.5469	65.4639	68.6431	75.1323	65.0086	50.3892	55.744
247	75.0738	69.7278	51.6046	56.0563	74.6761	65.4305	46.941	47.0665
376	65.4917	66.1202	53.4279	51.9722	70.2162	64.5509	46.3335	44.9848

## Sheet: Fig. 1d
	Donor 1	Donor 2	Donor 3	Donor 4
-2	152	197.8	78.99	184.1
7	295	149.7	86.03	227.5
30	300.4	117.7	61.85	200.2
37	41.73	114.5	141.9	215.7
62	99.11	229.9	396.3	237.7
91	429	414.3	337.4	236.1
125	489.1	555.1	286.5	88.84
155	501.1	446.4	112.4	262.1
177	485.2	135	262.8	291.9
190	859.5	472.9	451.1	211.7
221	925.8	1367	1005	280.7
247	1212	1918	895.8	522.2
376	992.2	1105	1451	1008

## Sheet: Fig. 2a
	Donor 1	Donor 2	Donor 3	Donor 4
IGHV1-18	6.25	8.696	17.857	4.762
IGHV1-3	0	0	7.143	0
IGHV1-46	0	0	3.571	0
IGHV1-58	0	0	3.571	0
IGHV1-69	25	43.478	21.429	38.095
IGHV1-8	6.25	0	21.429	0
IGHV3-11	6.25	0	3.571	4.762
IGHV3-15	0	4.348	0	0
IGHV3-21	3.125	0	0	0
IGHV3-23	0	4.348	0	0
IGHV3-30	6.25	4.348	3.571	9.524
IGHV3-30-3	0	0	0	4.762
IGHV3-33	0	0	0	4.762
IGHV3-43D	3.125	0	0	0
IGHV3-48	3.125	0	0	0
IGHV3-74	0	0	0	4.762
IGHV3-9	0	0	3.571	0
IGHV4-30-4	0	0	0	4.762
IGHV4-31	3.125	0	3.571	0
IGHV4-34	0	0	0	4.762
IGHV4-38-2	3.125	0	0	4.762
IGHV4-39	9.375	0	0	0
IGHV4-4	6.25	4.348	3.571	0
IGHV4-59	9.375	0	0	14.286
IGHV4-61	3.125	4.348	3.571	0
IGHV5-10-1	0	4.348	0	0
IGHV5-51	0	21.739	0	0
IGHV7-4-1	6.25	0	3.571	0

## Sheet: Fig. 2b
Donor 1	Donor 2	Donor 3	Donor 4
9	6	15	8
11	11	16	27
8	6	9	6
2	20	25	13
4	15	16	66
6	21	28	58
14	17	10	9
15	9	25	74
12	9	19	8
17	20	8	14
12	12	27	5
17	11	15	5
11	9	14	11
19	3	9	8
5	7	26	17
9	14	14	10
18	12	20	14
6	2	11	16
24	6	25	9
22	5	15	17
19	10	13	46
18	3	12
12	9	13
77		11
22		17
14		4
9		18
18		7
11
12
32
13

## Sheet: Fig. 2c
Donor 1	Donor 2	Donor 3	Donor 4
14	22	14	16
23	16	13	15
17	20	12	20
17	9	10	16
17	16	17	15
13	20	16	18
19	21	17	13
19	14	14	18
16	21	15	13
18	18	16	18
18	25	17	16
15	23	18	9
17	19	20	10
12	20	13	9
18	20	20	10
19	19	18	18
15	18	24	18
25	19	14	20
18	23	18	16
15	19	18	18
15	18	21	10
23	20	20
9	17	21
23		18
18		20
15		20
18		17
23		14
9
9
16
16

## Sheet: Fig. 2d
		donor 1						donor 2						donor 3						donor 4
		p239(1)	p239(3)	p239(4)				p239(1)	p239(3)	p239(4)				p239(1)	p239(3)	p239(4)				p239(1)	p239(3)	p239(4)
		65.2	298	307				10.9	7.91	4.4				5.87	7.03	2.1				30.7	28.7	14.6
		1.16	2.2	1.66				62.8	26.5	96.4				12.3	10.5	12.6				7.49	3.95	2.85
		3.28	3.58	106				1.65	7.74	0.51				5.64	4.22	8.3				4182	2255	3397
		80.5	76.3	75.6				1.76	2.25	1.51				891	209	964				469	20.6	60.9
		6.8	5.86	5.96				6.02	6.81	5.01				1.92	2.7	1.94				19.9	1352	14.8
		72.5	104	79.1				28.4	5.95	10.1				2.19	3.2	2.05				6.03	1092	6.49
		6.77	6.32	10.2				3.21	7.38	2.51				1.82	1.95	3.84				1343	887	1476
		2.36	5.45	3.25				78.1	79.9	66.8				33.5	42.2	61.5				475	61	122
		6.54	202	183				1177	1076	1247				430	444	264				95.8	105	64.9
		2038	1194	1387				18.6	179	32.4				1.33	13.8	6.28
		3.68	2.43	2.83				438	204	294				2.44	4.9	1.32
		2.78	2.6	4.62				211	77.3	903				20.6	25	22.5
		24.5	6.98	8.94				7.04	6.91	6.69				1087	888	378
		24.1	12.4	21.7				5.75	1.77	2.92				213	212	172
		6.97	11.6	6.67				9.74	7.44	10.9				3.23	3.68	2.14
		7.18	4.49	8.08				1.34	1.67	1.53				25.1	7.04	21.7
		12	8.94	14				305	106	287				7.4	10.2	7.49
		610	530	671				2.21	3.78	1.51				8.28	7.3	6.13
		3.91	14.4	15.8				7.24	7.42	3.23				1.9	1.58	2.3
		6.58	7.49	5.28				7.88	3.37	6.67				5.47	4.11	6.68
		7.61	7.16	7.09				3711	1226	1741				14.7	28.2	195
		2.04	2	1.94				4558	1537	8563				29.3	51.7	33.8
		3.29	7.35	6.86				12.5	6.53	5.96				3.2	9.81	5.08
		11.6	14.1	9.12										1.24	6.32	3.56
		2.51	3.79	2.66										379	381	222
		17.2	9.38	14.4										8.58	18.3	4.34
		8.21	6.24	7.31										8.97	13.3	77.8
		7.87	6.79	9.93										11.1	10.8	10.2
		178	57.5	166
		9.5	7.25	8.03
		5.64	8.57	5.99
		1.36	2.32	1.61
	High(≤10 ng/mL)	Medium (>10 to 100 ng/mL)	Low (>100 to 1000 ng/mL)	Weak or N.B. (>1000 ng/mL)			High(≤10 ng/mL)	Medium (>10 to 100 ng/mL)	Low (>100 to 1000 ng/mL)	Weak or N.B. (>1000 ng/mL)			High(≤10 ng/mL)	Medium (>10 to 100 ng/mL)	Low (>100 to 1000 ng/mL)	Weak or N.B. (>1000 ng/mL)			High(≤10 ng/mL)	Medium (>10 to 100 ng/mL)	Low (>100 to 1000 ng/mL)	Weak or N.B. (>1000 ng/mL)
p239(1)	65.63	25	6.25	3.13		p239(1)	47.83	26.09	13.04	13.04		p239(1)	57.14	25	14.29	3.57		p239(1)	23.81	28.57	23.81	23.81
p239(3)	65.63	18.75	12.5	3.13		p239(3)	60.87	13.04	13.04	13.04		p239(3)	46.43	35.71	17.86	0		p239(3)	14.29	33.33	28.57	23.81
p239(4)	59.38	21.88	15.63	3.13		p239(4)	52.17	21.74	13.04	13.04		p239(4)	53.57	25	21.43	0		p239(4)	28.57	28.57	23.81	19.05

## Sheet: Fig. 2e
Donor 1	Donor 2	Donor 3	Donor 4					High (≤0.5 ug/mL)	Medium (>0.5 to 5 ug/mL)	Low (>5 to 50 ug/mL)	Weak/N.N (>50ug/mL)
0.00048	0.02565	0.00183	0.235				Donor 1	50	18.75	25	6.25
0.00128	0.1099	0.00299	0.3485				Donor 2	8.7	21.74	47.83	21.74
0.00208	0.5717	0.00859	0.3645				Donor 3	39.29	7.14	25	28.57
0.00209	1.43	0.02084	0.4336				Donor 4	23.81	4.76	28.57	42.86
0.00405	2.183	0.03216	0.467
0.00693	2.733	0.104	1.086
0.00854	4.294	0.1183	7.858
0.0377	7.156	0.1508	12.12
0.08719	8.046	0.1602	12.72
0.1107	12.05	0.164	21.33
0.115	13.24	0.2699	21.55
0.1439	13.36	1.253	44.37
0.2183	15.9	1.541	50.96
0.269	16.34	8.147	115.1
0.4962	23.8	9.997	200
0.4985	23.96	10.91	200
1.038	30.18	15.05	200
1.067	39.17	17.36	200
1.942	66.1	19.23	200
2.242	116.5	42.62	200
3.629	200	53.94	200
3.98	200	75.2
5.648	200	167.7
10.23		200
10.69		200
18.3		200
21.19		200
24.14		200
33.36
33.47
84.2
200

## Sheet: Fig. 2f
	p239(1)	neutralization				p239(4)	neutralization
	7.176	0.0004784				8.075	0.0004784
	2.505	0.001283				2.659	0.001283
	1.916	0.001831				1.938	0.001831
	2.035	0.002077				1.942	0.002077
	610.3	0.002092				671	0.002092
	1.9	0.002988				2.304	0.002988
	1.158	0.004051				1.661	0.004051
	3.677	0.006925				2.828	0.006925
	6.58	0.008538				5.277	0.008538
	5.471	0.008594				6.679	0.008594
	7.395	0.02084				7.493	0.02084
	1.343	0.02565				1.534	0.02565
	20.57	0.03216				22.51	0.03216
	2.355	0.0377				3.25	0.0377
	1.3648	0.08719				1.61	0.08719
	1.243	0.104				3.559	0.104
	1.647	0.1099				0.5054	0.1099
	11.96	0.1107				14.01	0.1107
	6.802	0.115				5.959	0.115
	8.275	0.1183				6.134	0.1183
	72.46	0.1439				79.13	0.1439
	1.817	0.1508				3.839	0.1508
	25.06	0.1602				21.73	0.1602
	2.188	0.164				2.046	0.164
	3.281	0.2183				105.5	0.2183
	95.83	0.235				64.9	0.235
	3.293	0.269				6.857	0.269
	2.437	0.2699				1.324	0.2699
	10.55	0.3485				8.733	0.3485
	7.489	0.3645				2.85	0.3645
	17.08	0.4336				12.29	0.4336
	6.846	0.467				6.374	0.467
	5.635	0.4962				5.994	0.4962
	9.5	0.4985				8.032	0.4985
	18.56	0.5717				32.42	0.5717
	7.869	1.038				9.926	1.038
	2.784	1.067				4.622	1.067
	8.355	1.086				3.064	1.086
	12.3	1.253				12.61	1.253
	3.206	1.43				2.507	1.43
	14.67	1.541				194.9	1.541
	17.23	1.942				14.39	1.942
	6.02	2.183				5.005	2.183
	177.8	2.242				165.6	2.242
	5.752	2.733				2.921	2.733
	11.6	3.629				9.117	3.629
	24.47	3.98				8.941	3.98
	305.1	4.294				286.6	4.294
	80.46	5.648				75.64	5.648
	9.737	7.156				10.89	7.156
	4.689	7.858				2.58	7.858
	28.35	8.046				10.13	8.046
	11.11	8.147				10.21	8.147
	5.869	9.997				2.099	9.997
	6.767	10.23				10.19	10.23
	24.1	10.69				21.72	10.69
	29.3	10.91				33.79	10.91
	7.244	12.05				3.232	12.05
	30.7	12.12				14.63	12.12
	76.49	12.72				130.7	12.72
	12.52	13.24				5.961	13.24
	7.038	13.36				6.69	13.36
	8.967	15.05				77.79	15.05
	10.85	15.9				4.399	15.9
	2.206	16.34				1.511	16.34
	891.1	17.36				964	17.36
	8.211	18.3				7.309	18.3
	3.225	19.23				2.142	19.23
	6.541	21.19				183.3	21.19
	1644	21.33				1549	21.33
	526.3	21.55				330.3	21.55
	210.9	23.8				902.5	23.8
	7.884	23.96				6.665	23.96
	6.966	24.14				6.67	24.14
	1.758	30.18				1.514	30.18
	7.605	33.36				7.094	33.36
	65.18	33.47				307.2	33.47
	62.81	39.17				96.38	39.17
	5.642	42.62				8.295	42.62
	4182	44.37				3397	44.37
	6.027	50.96				6.494	50.96
	430.2	53.94				264.1	53.94
	78.09	66.1				66.81	66.1
	33.46	75.2				61.45	75.2
	3.912	84.2				15.76	84.2
	4833	115.1				5232	115.1
	4558	116.5				8563	116.5
	1.333	167.7				6.279	167.7

## Sheet: Fig. 3b
	C1	C2	C3	C4	C5	C6	Unknown
Donor 1	3.13	71.88	0	0	9.38	15.63	0
Donor 2	0	91.3	0	0	4.35	0	4.35
Donor 3	0	46.43	10.71	0	14.29	25	3.57
Donor 4	0	66.67	9.52	0	14.29	4.76	4.76

[truncated: 48 more sheets: Fig. 3c, Fig. 3d, Fig. 4a-donor1, Fig. 4a-donor2, Fig. 4a-donor3, Fig. 4a-donor4, Fig. 4b-dono1, Fig. 4b-donor2, Fig. 4b-donor3, Fig. 4b-donor4, Fig. 4c-donor1, Fig. 4c-donor2, Fig. 4c-donor3, Fig. 4c-donor4, Fig. 5a, Fig. 5b, Fig. 5c, Fig. 5d, Fig. 5e, Fig. 5f …]
